# Supplementary material for: Interactions between SARS-CoV-2 and influenza, and the impact of coinfection on disease severity: a test-negative design
Source: Int J Epidemiol. 2021 May 3;50(4):1124–33. doi: 10.1093/ije/dyab081 (PMC8135706; doi:10.1093/ije/dyab081)
Supplement: dyab081_Supplementary_Data [file dyab081_supplementary_data.zip]

Archive with 2 entries (2 files):
- ije-2020-10-1980-File007.docx
- ije-2020-10-1980-File008.docx
